# Supplementary material for: Antimalarial compounds exhibit variant- and cell-type-specific activity against SARS-CoV-2 isolated in Panama
Source: Front Pharmacol. 2025 Jun 4;16:1537053. doi: 10.3389/fphar.2025.1537053 (PMC12175177; doi:10.3389/fphar.2025.1537053)
Supplement: Supplementary file 1 [file Supplementaryfile2.xlsx]

## Sheet: Table 1
	Table S1. Cytotoxicity and antiviral activity of selected antimalarials and other antiparasitic drugs in Vero-E6 and Calu-3 Cells against the Delta and A2.5 variants of SARS-Cov2 isolated in Panama.
					Toxicity				Viral inhibition
					No of Plate	Host	Avg. %			No of Plate	Host		Avg. %	MNCC
	Drug	Chemical Structure	Class	Base MW	Replicates	cell	Viability		MOI	Replicates	cell	Variant	Inhibition	uM
	Amodiaquine (AQ)	#VALUE!	4-aminoquinoline	395.4	2	Vero-E6	84		0.0001	1	Vero-E6	Delta	42	20
	SIGMA-A-2799-5G				2	Calu-3	82		0.01	2	Vero-E6	Delta	11
									0.01	1	Vero-E6	A2.5	22
									0.01	1	Calu-3	Delta	15
									0.01	2	Calu-3	A2.5	28
	Arteether (AE)	#VALUE!	Sesquiterpene lactone	312.4	2	Vero-E6	104		0.0001	1	Vero-E6	Delta	23	125
	WR255131AE				2	Calu-3	97		0.01	2	Vero-E6	Delta	8
									0.01	1	Vero-E6	A2.5	10
									0.01	1	Calu-3	Delta	5
									0.01	2	Calu-3	A2.5	25
	Artelinic Acid (AA)	#VALUE!	Sesquiterpene lactone	418.5	2	Vero-E6	100		0.0001	1	Vero-E6	Delta	0	30
	WR255663				2	Calu-3	92		0.01	2	Vero-E6	Delta	5
									0.01	1	Vero-E6	A2.5	0
									0.01	1	Calu-3	Delta	7
									0.01	2	Calu-3	A2.5	14
	Artemisone (ASO)	#VALUE!	Sesquiterpene lactone	401.6	2	Vero-E6	92		0.0001	1	Vero-E6	Delta	15	125
	WR823967				2	Calu-3	93		0.01	2	Vero-E6	Delta	10
									0.01	1	Vero-E6	A2.5	35
									0.01	1	Calu-3	Delta	16
									0.01	2	Calu-3	A2.5	U
	Artesunate injection (AS-i)	#VALUE!	Sesquiterpene lactone	384.5	2	Vero-E6	81		0.0001	1	Vero-E6	Delta	41	50
	WR256283				2	Calu-3	82		0.01	2	Vero-E6	Delta	20
									0.01	1	Vero-E6	A2.5	0
									0.01	1	Calu-3	Delta	41
									0.01	2	Calu-3	A2.5	10
	Artesunic acid (AS)	#VALUE!	Sesquiterpene lactone	384.4	2	Vero-E6	74		0.0001	1	Vero-E6	Delta	37	125
	WR256283AD				2	Calu-3	74		0.01	2	Vero-E6	Delta	18
									0.01	1	Vero-E6	A2.5	45
									0.01	1	Calu-3	Delta	42
									0.01	2	Calu-3	A2.5	U
	Azithromycin dehydrate (AZI)	#VALUE!	Macrolide antibiotic	749	2	Vero-E6	92		0.0001	1	Vero-E6	Delta	25	30
	WR279377AC				2	Calu-3	87		0.01	2	Vero-E6	Delta	8
									0.01	1	Vero-E6	A2.5	0
									0.01	1	Calu-3	Delta	2
									0.01	2	Calu-3	A2.5	19
	Camostat mesylate (CAM)	#VALUE!	Serine protease inhibitor	494.5	2	Vero-E6	118		0.0001	1	Vero-E6	Delta	0	50
	MedKoo CAS 59721-29-8				2	Calu-3	112		0.01	2	Vero-E6	Delta	7
									0.01	1	Vero-E6	A2.5	2
									0.01	1	Calu-3	Delta	4
									0.01	2	Calu-3	A2.5	16
	Chloroquine diphosphate (CQ)	#VALUE!	4-aminoquinoline	319.89	2	Vero-E6	103		0.0001	1	Vero-E6	Delta	44	5
	WR1544BM				2	Calu-3	105		0.01	2	Vero-E6	Delta	30
									0.01	1	Vero-E6	A2.5	25
									0.01	1	Calu-3	Delta	31
									0.01	2	Calu-3	A2.5	9
	Ferroquine (FQ)	#VALUE!	4-aminoquinoline	433.8	2	Vero-E6	75		0.0001	1	Vero-E6	Delta	23	5
	WR823412				2	Calu-3	63		0.01	2	Vero-E6	Delta	7
									0.01	1	Vero-E6	A2.5	12
									0.01	1	Calu-3	Delta	4
									0.01	2	Calu-3	A2.5	U
	Hydroxychloroquine Minsa (HCQ-m)	#VALUE!	4-aminoquinoline	335.9	2	Vero-E6	72		0.0001	1	Vero-E6	Delta	43	10
					2	Calu-3	84		0.01	2	Vero-E6	Delta	18
									0.01	1	Vero-E6	A2.5	0
									0.01	1	Calu-3	Delta	37
									0.01	2	Calu-3	A2.5	U
	Hydroxychloroquine sulfate (HCQ)	#VALUE!	4-aminoquinoline	335.9	2	Vero-E6	47		0.0001	1	Vero-E6	Delta	43	62.5
	SIGMA-9057-50MG				2	Calu-3	64		0.01	2	Vero-E6	Delta	10
									0.01	1	Vero-E6	A2.5	29
									0.01	1	Calu-3	Delta	9
									0.01	2	Calu-3	A2.5	16
	Imidocarb (IMI)	#VALUE!	Urea derivative	348.41	2	Vero-E6	92		0.0001	1	Vero-E6	Delta	0	5
	IMIZOL-MSD Sol 0.12 g/100mL				2	Calu-3	106		0.01	2	Vero-E6	Delta	11
									0.01	1	Vero-E6	A2.5	ND
									0.01	1	Calu-3	Delta	16
									0.01	2	Calu-3	A2.5	14
	Ivermectin (IVM)	#VALUE!	Macrocycliclactone	875.1	2	Vero-E6	93		0.0001	1	Vero-E6	Delta	19	8
	SIGMA-8898-1G				2	Calu-3	87		0.01	2	Vero-E6	Delta	11
									0.01	1	Vero-E6	A2.5	5
									0.01	1	Calu-3	Delta	17
									0.01	2	Calu-3	A2.5	15
	Ivermectin Farmacia (IVM-f)	#VALUE!	Macrocycliclactone	875.1	2	Vero-E6	101		0.0001	1	Vero-E6	Delta	44	75
					2	Calu-3	67		0.01	2	Vero-E6	Delta	5
									0.01	1	Vero-E6	A2.5	ND
									0.01	1	Calu-3	Delta	5
									0.01	2	Calu-3	A2.5	16
	Ivermectin Liquida (IVM-li)	#VALUE!	Macrocycliclactone	875.1	2	Vero-E6	85		0.0001	1	Vero-E6	Delta	0	30
	Generic Sol 0.6%				2	Calu-3	87		0.01	2	Vero-E6	Delta	15
									0.01	1	Vero-E6	A2.5	52
									0.01	1	Calu-3	Delta	45
									0.01	2	Calu-3	A2.5	U
	Lumefantrine (LUM)	#VALUE!	aryl amino alcohols	528.95	2	Vero-E6	86		0.0001	1	Vero-E6	Delta	0	250
	WR268330AA				2	Calu-3	86		0.01	2	Vero-E6	Delta	14
									0.01	1	Vero-E6	A2.5	ND
									0.01	1	Calu-3	Delta	29
									0.01	2	Calu-3	A2.5	19
	Mefloquine (MQ)	#VALUE!	aryl amino alcohols	378.32	2	Vero-E6	105		0.0001	1	Vero-E6	Delta	45	30
	WR142490				2	Calu-3	82		0.01	2	Vero-E6	Delta	6
									0.01	1	Vero-E6	A2.5	16
									0.01	1	Calu-3	Delta	0
	Methylene Blue Injection (MB-i)	#VALUE!	Oxidation-reduction agent	284.43	2	Vero-E6	84		0.0001	1	Vero-E6	Delta	16	5
	WR003314				2	Calu-3	89		0.01	2	Vero-E6	Delta	10
									0.01	1	Vero-E6	A2.5	2
									0.01	1	Calu-3	Delta	37
									0.01	2	Calu-3	A2.5	18
	Mycophenolic acid (MYC)	#VALUE!	Immunosuppressant	320.3	2	Vero-E6	107		0.0001	1	Vero-E6	Delta	40	5
	SIGMA-M5255-50MG				2	Calu-3	109		0.01	2	Vero-E6	Delta	7
									0.01	1	Vero-E6	A2.5	0
									0.01	1	Calu-3	Delta	5
									0.01	2	Calu-3	A2.5	11
	Primaquine Phosphate (PQ)	#VALUE!	8-aminoquinoline	259.35	2	Vero-E6	106		0.0001	1	Vero-E6	Delta	2	15
	WR2975AW				2	Calu-3	87		0.01	2	Vero-E6	Delta	18
									0.01	1	Vero-E6	A2.5	34
									0.01	1	Calu-3	Delta	34
									0.01	2	Calu-3	A2.5	10
	Prochlorperazine (PCPZ)	#VALUE!	Phenothiazine derivative	373.94	2	Vero-E6	80		0.0001	1	Vero-E6	Delta	6	30
	WR280001AC				2	Calu-3	77		0.01	2	Vero-E6	Delta	6
									0.01	1	Vero-E6	A2.5	0
									0.01	1	Calu-3	Delta	0
									0.01	2	Calu-3	A2.5	16
	Pyranoridine (PNO)	#VALUE!	Antifolate	518.11	2	Vero-E6	91		0.0001	1	Vero-E6	Delta	43	5
	WR248404				2	Calu-3	78		0.01	2	Vero-E6	Delta	6
									0.01	1	Vero-E6	A2.5	0
									0.01	1	Calu-3	Delta	-1
									0.01	2	Calu-3	A2.5	1
	Pyrimethamine (PYR)	#VALUE!	Folic acid antagonist	248.71	2	Vero-E6	94		0.0001	1	Vero-E6	Delta	34	125
					2	Calu-3	92		0.01	2	Vero-E6	Delta	9
									0.01	1	Vero-E6	A2.5	0
									0.01	1	Calu-3	Delta	3
									0.01	2	Calu-3	A2.5	0
	Quinine Sulfate (QN)	#VALUE!	aryl amino alcohols	489.315	2	Vero-E6	74		0.0001	1	Vero-E6	Delta	0	5
	WR297608				2	Calu-3	90		0.01	2	Vero-E6	Delta	9
									0.01	1	Vero-E6	A2.5	18
									0.01	1	Calu-3	Delta	29
									0.01	2	Calu-3	A2.5	0
	Ribavirin (RIB)	#VALUE!	Purine nucleoside analog	244.21	2	Vero-E6	104		0.0001	1	Vero-E6	Delta	44	250
	SIGMA R9644-50-MG				2	Calu-3	91		0.01	2	Vero-E6	Delta	8
									0.01	1	Vero-E6	A2.5	9
									0.01	1	Calu-3	Delta	-6
									0.01	2	Calu-3	A2.5	11
	MOI = Multiplicity of infection
	MNCC = Maximal Non-Citotoxic Concentration
	ND = not determine
	U = undetermined
