# Supplementary material for: Antimalarial compounds exhibit variant- and cell-type-specific activity against SARS-CoV-2 isolated in Panama
Source: Front Pharmacol. 2025 Jun 4;16:1537053. doi: 10.3389/fphar.2025.1537053 (PMC12175177; doi:10.3389/fphar.2025.1537053)
Supplement: Supplementary file 2 [file Supplementaryfile1.zip]

Archive with 4 entries (4 files):
- Supplementary Figure S1.pdf
- Supplementary Figure S2a.jpg
- Supplementary Figure S2b.jpg
- Supplementary Figure S3.jpg
